# Supplementary material for: Experiences of Patients with Breast Cancer Participating in a Prehabilitation Program: A Qualitative Study
Source: J Clin Med. 2024 Jun 26;13(13):3732. doi: 10.3390/jcm13133732 (PMC11242540; doi:10.3390/jcm13133732)
Supplement: Supplementary file 1 [file jcm-13-03732-s001.zip]

Archive with 1 entries (1 files):
- jcm-3050619-supplementary.pdf
